# Supplementary material for: A Feasibility Study of Domain Adaptation for Exercise Intensity Recognition Based on Wearable Sensors
Source: Sensors (Basel). 2025 May 30;25(11):3437. doi: 10.3390/s25113437 (PMC12158358; doi:10.3390/s25113437)
Supplement: Supplementary file 1 [file sensors-25-03437-s001.zip]

Archive with 1 entries (1 files):
- sensors-3567638-supplementary.pdf
